# Supplementary material for: Acute Effects of Split Pea-Enriched White Pan Bread on Postprandial Glycemic and Satiety Responses in Healthy Volunteers—A Randomized Crossover Trial
Source: Foods. 2022 Mar 29;11(7):1002. doi: 10.3390/foods11071002 (PMC8997531; doi:10.3390/foods11071002)
Supplement: Supplementary file 1 [file foods-11-01002-s001.zip]

Archive with 1 entries (1 files):
- foods-1582489-supplementary.pdf
